# Supplementary material for: Layers of immunity: Deconstructing the Drosophila effector response
Source: eLife. 2025 Nov 5;14:RP107030. doi: 10.7554/eLife.107030 (PMC12588608; doi:10.7554/eLife.107030)
Supplement: Supplementary file 2. [file elife-107030-supp2.zip]

Archive with 68 entries (63 files):
- Supplementary file 2/
- __MACOSX/._Supplementary file 2
- Supplementary file 2/.DS_Store
- __MACOSX/Supplementary file 2/._.DS_Store
- Supplementary file 2/Gram-positive/
- __MACOSX/Supplementary file 2/._Gram-positive
- Supplementary file 2/Fungi/
- __MACOSX/Supplementary file 2/._Fungi
- Supplementary file 2/Gram-negative/
- __MACOSX/Supplementary file 2/._Gram-negative
- Supplementary file 2/Virus/
- __MACOSX/Supplementary file 2/._Virus
- Supplementary file 2/Gram-positive/My. marinum.png
- __MACOSX/Supplementary file 2/Gram-positive/._My. marinum.png
- Supplementary file 2/Gram-positive/.DS_Store
- __MACOSX/Supplementary file 2/Gram-positive/._.DS_Store
- Supplementary file 2/Gram-positive/Sta. aureus.png
- __MACOSX/Supplementary file 2/Gram-positive/._Sta. aureus.png
- Supplementary file 2/Gram-positive/B. subtilis.png
- __MACOSX/Supplementary file 2/Gram-positive/._B. subtilis.png
- Supplementary file 2/Gram-positive/C. diphtheriae.png
- __MACOSX/Supplementary file 2/Gram-positive/._C. diphtheriae.png
- Supplementary file 2/Gram-positive/E. faecalis.png
- __MACOSX/Supplementary file 2/Gram-positive/._E. faecalis.png
- Supplementary file 2/Gram-positive/Str. pneumoniae.png
- __MACOSX/Supplementary file 2/Gram-positive/._Str. pneumoniae.png
- Supplementary file 2/Gram-positive/Mi. luteus.png
- __MACOSX/Supplementary file 2/Gram-positive/._Mi. luteus.png
- Supplementary file 2/Gram-positive/L. monocytogenes.png
- __MACOSX/Supplementary file 2/Gram-positive/._L. monocytogenes.png
- Supplementary file 2/Fungi/.DS_Store
- __MACOSX/Supplementary file 2/Fungi/._.DS_Store
- Supplementary file 2/Fungi/B. bassiana NI.png
- __MACOSX/Supplementary file 2/Fungi/._B. bassiana NI.png
- Supplementary file 2/Fungi/A. fumigatus NI.png
- __MACOSX/Supplementary file 2/Fungi/._A. fumigatus NI.png
- Supplementary file 2/Fungi/C. albicans SI.png
- __MACOSX/Supplementary file 2/Fungi/._C. albicans SI.png
- Supplementary file 2/Fungi/B. bassiana SI.png
- __MACOSX/Supplementary file 2/Fungi/._B. bassiana SI.png
- Supplementary file 2/Gram-negative/Pr. rettgeri.png
- __MACOSX/Supplementary file 2/Gram-negative/._Pr. rettgeri.png
- Supplementary file 2/Gram-negative/.DS_Store
- __MACOSX/Supplementary file 2/Gram-negative/._.DS_Store
- Supplementary file 2/Gram-negative/Pe. carotovorum Ecc15.png
- __MACOSX/Supplementary file 2/Gram-negative/._Pe. carotovorum Ecc15.png
- Supplementary file 2/Gram-negative/E. coli.png
- __MACOSX/Supplementary file 2/Gram-negative/._E. coli.png
- Supplementary file 2/Gram-negative/E. cloacae.png
- __MACOSX/Supplementary file 2/Gram-negative/._E. cloacae.png
- Supplementary file 2/Gram-negative/Sa. typhimurium.png
- __MACOSX/Supplementary file 2/Gram-negative/._Sa. typhimurium.png
- Supplementary file 2/Gram-negative/K. pneumoniae.png
- __MACOSX/Supplementary file 2/Gram-negative/._K. pneumoniae.png
- Supplementary file 2/Gram-negative/Pr. burhodogranariea.png
- __MACOSX/Supplementary file 2/Gram-negative/._Pr. burhodogranariea.png
- Supplementary file 2/Gram-negative/V. parahemolyticus.png
- __MACOSX/Supplementary file 2/Gram-negative/._V. parahemolyticus.png
- Supplementary file 2/Virus/SINV.png
- __MACOSX/Supplementary file 2/Virus/._SINV.png
- Supplementary file 2/Virus/DCV.png
- __MACOSX/Supplementary file 2/Virus/._DCV.png
- Supplementary file 2/Virus/IIV6.png
- __MACOSX/Supplementary file 2/Virus/._IIV6.png
- Supplementary file 2/Virus/FHV.png
- __MACOSX/Supplementary file 2/Virus/._FHV.png
- Supplementary file 2/Virus/DXV.png
- __MACOSX/Supplementary file 2/Virus/._DXV.png
