# Supplementary material for: Layers of immunity: Deconstructing the Drosophila effector response
Source: eLife. 2025 Nov 5;14:RP107030. doi: 10.7554/eLife.107030 (PMC12588608; doi:10.7554/eLife.107030)
Supplement: Supplementary file 3. [file elife-107030-supp3.zip]

Archive with 86 entries (79 files):
- Supplemetary_File_3Fig3summaries/
- __MACOSX/._Supplemetary_File_3Fig3summaries
- Supplemetary_File_3Fig3summaries/.DS_Store
- __MACOSX/Supplemetary_File_3Fig3summaries/._.DS_Store
- Supplemetary_File_3Fig3summaries/CI/
- __MACOSX/Supplemetary_File_3Fig3summaries/._CI
- Supplemetary_File_3Fig3summaries/UC/
- __MACOSX/Supplemetary_File_3Fig3summaries/._UC
- Supplemetary_File_3Fig3summaries/Gram-positive/
- __MACOSX/Supplemetary_File_3Fig3summaries/._Gram-positive
- Supplemetary_File_3Fig3summaries/Fungi/
- __MACOSX/Supplemetary_File_3Fig3summaries/._Fungi
- Supplemetary_File_3Fig3summaries/Gram-negative/
- __MACOSX/Supplemetary_File_3Fig3summaries/._Gram-negative
- Supplemetary_File_3Fig3summaries/Virus/
- __MACOSX/Supplemetary_File_3Fig3summaries/._Virus
- Supplemetary_File_3Fig3summaries/CI/survoutput_7d_25_CI.csv
- __MACOSX/Supplemetary_File_3Fig3summaries/CI/._survoutput_7d_25_CI.csv
- Supplemetary_File_3Fig3summaries/CI/survoutput_7d_29_CI.csv
- __MACOSX/Supplemetary_File_3Fig3summaries/CI/._survoutput_7d_29_CI.csv
- Supplemetary_File_3Fig3summaries/CI/.DS_Store
- __MACOSX/Supplemetary_File_3Fig3summaries/CI/._.DS_Store
- Supplemetary_File_3Fig3summaries/CI/survoutput_10d_25_CI.csv
- __MACOSX/Supplemetary_File_3Fig3summaries/CI/._survoutput_10d_25_CI.csv
- Supplemetary_File_3Fig3summaries/UC/.DS_Store
- __MACOSX/Supplemetary_File_3Fig3summaries/UC/._.DS_Store
- Supplemetary_File_3Fig3summaries/UC/survoutput_10d_29_UN.csv
- __MACOSX/Supplemetary_File_3Fig3summaries/UC/._survoutput_10d_29_UN.csv
- Supplemetary_File_3Fig3summaries/UC/survoutput_7d_25_UN.csv
- __MACOSX/Supplemetary_File_3Fig3summaries/UC/._survoutput_7d_25_UN.csv
- Supplemetary_File_3Fig3summaries/Gram-positive/survoutput_7d_B_subtilis.csv
- __MACOSX/Supplemetary_File_3Fig3summaries/Gram-positive/._survoutput_7d_B_subtilis.csv
- Supplemetary_File_3Fig3summaries/Gram-positive/.DS_Store
- __MACOSX/Supplemetary_File_3Fig3summaries/Gram-positive/._.DS_Store
- Supplemetary_File_3Fig3summaries/Gram-positive/survoutput_7d_M_marinum.csv
- __MACOSX/Supplemetary_File_3Fig3summaries/Gram-positive/._survoutput_7d_M_marinum.csv
- Supplemetary_File_3Fig3summaries/Gram-positive/survoutput_7d_L_monocytogenes.csv
- __MACOSX/Supplemetary_File_3Fig3summaries/Gram-positive/._survoutput_7d_L_monocytogenes.csv
- Supplemetary_File_3Fig3summaries/Gram-positive/survoutput_7d_M_luteus.csv
- __MACOSX/Supplemetary_File_3Fig3summaries/Gram-positive/._survoutput_7d_M_luteus.csv
- Supplemetary_File_3Fig3summaries/Gram-positive/survoutput_7d_C_diphteriae.csv
- __MACOSX/Supplemetary_File_3Fig3summaries/Gram-positive/._survoutput_7d_C_diphteriae.csv
- Supplemetary_File_3Fig3summaries/Gram-positive/survoutput_7d_S_aureus.csv
- __MACOSX/Supplemetary_File_3Fig3summaries/Gram-positive/._survoutput_7d_S_aureus.csv
- Supplemetary_File_3Fig3summaries/Gram-positive/survoutput_7d_S_pneumoniae.csv
- __MACOSX/Supplemetary_File_3Fig3summaries/Gram-positive/._survoutput_7d_S_pneumoniae.csv
- Supplemetary_File_3Fig3summaries/Gram-positive/survoutput_7d_E_faecalis.csv
- __MACOSX/Supplemetary_File_3Fig3summaries/Gram-positive/._survoutput_7d_E_faecalis.csv
- Supplemetary_File_3Fig3summaries/Fungi/.DS_Store
- __MACOSX/Supplemetary_File_3Fig3summaries/Fungi/._.DS_Store
- Supplemetary_File_3Fig3summaries/Fungi/survoutput_10d_A_fumigatus-NI.csv
- __MACOSX/Supplemetary_File_3Fig3summaries/Fungi/._survoutput_10d_A_fumigatus-NI.csv
- Supplemetary_File_3Fig3summaries/Fungi/survoutput_10d_B_bassiana-NI.csv
- __MACOSX/Supplemetary_File_3Fig3summaries/Fungi/._survoutput_10d_B_bassiana-NI.csv
- Supplemetary_File_3Fig3summaries/Fungi/survoutput_7d_B_bassiana-SI.csv
- __MACOSX/Supplemetary_File_3Fig3summaries/Fungi/._survoutput_7d_B_bassiana-SI.csv
- Supplemetary_File_3Fig3summaries/Fungi/survoutput_7d_C_albicans-SI.csv
- __MACOSX/Supplemetary_File_3Fig3summaries/Fungi/._survoutput_7d_C_albicans-SI.csv
- Supplemetary_File_3Fig3summaries/Gram-negative/survoutput_7d_S_typhimurium.csv
- __MACOSX/Supplemetary_File_3Fig3summaries/Gram-negative/._survoutput_7d_S_typhimurium.csv
- Supplemetary_File_3Fig3summaries/Gram-negative/survoutput_7d_E_cloacae.csv
- __MACOSX/Supplemetary_File_3Fig3summaries/Gram-negative/._survoutput_7d_E_cloacae.csv
- Supplemetary_File_3Fig3summaries/Gram-negative/survoutput_7d_P_rettgeri.csv
- __MACOSX/Supplemetary_File_3Fig3summaries/Gram-negative/._survoutput_7d_P_rettgeri.csv
- Supplemetary_File_3Fig3summaries/Gram-negative/.DS_Store
- __MACOSX/Supplemetary_File_3Fig3summaries/Gram-negative/._.DS_Store
- Supplemetary_File_3Fig3summaries/Gram-negative/survoutput_7d_K_pneumoniae.csv
- __MACOSX/Supplemetary_File_3Fig3summaries/Gram-negative/._survoutput_7d_K_pneumoniae.csv
- Supplemetary_File_3Fig3summaries/Gram-negative/survoutput_7d_P_aeruginosa.csv
- __MACOSX/Supplemetary_File_3Fig3summaries/Gram-negative/._survoutput_7d_P_aeruginosa.csv
- Supplemetary_File_3Fig3summaries/Gram-negative/survoutput_7d_P_burhodogranariea.csv
- __MACOSX/Supplemetary_File_3Fig3summaries/Gram-negative/._survoutput_7d_P_burhodogranariea.csv
- Supplemetary_File_3Fig3summaries/Gram-negative/survoutput_7d_Pe_carotavorum_Ecc15.csv
- __MACOSX/Supplemetary_File_3Fig3summaries/Gram-negative/._survoutput_7d_Pe_carotavorum_Ecc15.csv
- Supplemetary_File_3Fig3summaries/Gram-negative/survoutput_7d_E_coli.csv
- __MACOSX/Supplemetary_File_3Fig3summaries/Gram-negative/._survoutput_7d_E_coli.csv
- Supplemetary_File_3Fig3summaries/Virus/survoutput_10d_IIV6.csv
- __MACOSX/Supplemetary_File_3Fig3summaries/Virus/._survoutput_10d_IIV6.csv
- Supplemetary_File_3Fig3summaries/Virus/survoutput_10d_DXV.csv
- __MACOSX/Supplemetary_File_3Fig3summaries/Virus/._survoutput_10d_DXV.csv
- Supplemetary_File_3Fig3summaries/Virus/survoutput_10d_SINV.csv
- __MACOSX/Supplemetary_File_3Fig3summaries/Virus/._survoutput_10d_SINV.csv
- Supplemetary_File_3Fig3summaries/Virus/survoutput_10d_FHV.csv
- __MACOSX/Supplemetary_File_3Fig3summaries/Virus/._survoutput_10d_FHV.csv
- Supplemetary_File_3Fig3summaries/Virus/survoutput_10d_DCV.csv
- __MACOSX/Supplemetary_File_3Fig3summaries/Virus/._survoutput_10d_DCV.csv
